# Supplementary material for: The Use of High-Throughput Phenotyping for Assessment of Heat Stress-Induced Changes in Arabidopsis
Source: Plant Phenomics. 2020 Jul 17;2020:3723916. doi: 10.34133/2020/3723916 (PMC7706305; doi:10.34133/2020/3723916)
Supplement: Supplementary 1 — Table S1: list of direct and indirect chlorophyll fluorescence and morphological parameters used in this study. Table S2: the linear model testing the effect of treatment, genotype, and interaction between genotype and treatment for 3 h, 6 h, and 9 h treatments for individual phenotypic traits. [file 3723916.f1.zip]

Archive with 2 entries (2 files):
- 3723916.f1/3723916.f1.xlsx
- 3723916.f1/Table S1.docx
