# Supplementary material for: The Use of High-Throughput Phenotyping for Assessment of Heat Stress-Induced Changes in Arabidopsis
Source: Plant Phenomics. 2020 Jul 17;2020:3723916. doi: 10.34133/2020/3723916 (PMC7706305; doi:10.34133/2020/3723916)
Supplement: Supplementary 1 — Table S1: list of direct and indirect chlorophyll fluorescence and morphological parameters used in this study. Table S2: the linear model testing the effect of treatment, genotype, and interaction between genotype and treatment for 3 h, 6 h, and 9 h treatments for individual phenotypic traits. [file 3723916.f1.zip › 3723916.f1/3723916.f1.xlsx]

## Sheet: Sheet1
Table S2. The linear model testing the effect of treatment, genotype and interaction between genotype and treatment for 3 h, 6 h and 9 h treatments for individual phenotypic traits. Estimate represents the model slope increase ascribed to treatment and genotype; Std. Error represents the average amount that the coefficient estimates vary from the actual average value of the response variable; the…
	3 h of Heat Stress						6 h of Heat Stress						9 h of Heat Stress
		Estimate	Std.Error	t value	Pr(>|t|)	Sig.		Estimate	Std.Error	t value	Pr(>|t|)	Sig.		Estimate	Std.Error	t value	Pr(>|t|)	Sig.
Area	(Intercept)	41164	1465	28.096	< 2e-16	***	(Intercept)	41164	1324	31.08	<2e-16	***	(Intercept)	41164	1302	31.626	<2e-16	***
	Tray_InfoHSL_3h	-6034	2129	-2.834	0.00473	**	Tray_InfoHSL_6h	-18429	1898	-9.712	<2e-16	***	Tray_InfoHSL_9h	-27234	1945	-14.002	<2e-16	***
	Plant_Namehsp101	-1121	2198	-0.51	0.61018		Plant_Namehsp101	-1121	1987	-0.564	0.5728		Plant_Namehsp101	-1121	1952	-0.574	0.566
	Tray_InfoHSL_3h:Plant_Namehsp101	-7128	3098	-2.3	0.02174	*	Tray_InfoHSL_6h:Plant_Namehsp101	-6934	2747	-2.524	0.0118	*	Tray_InfoHSL_9h:Plant_Namehsp101	-1354	2796	-0.484	0.628
Perimeter	(Intercept)	324.84	6.707	48.436	< 2e-16	***	(Intercept)	324.84	6.725	48.303	< 2e-16	***	(Intercept)	324.84	7.214	45.03	<2e-16	***
	Tray_InfoHSL_3h	-41.101	9.744	-4.218	2.82e-05	***	Tray_InfoHSL_6h	-88.057	9.635	-9.139	< 2e-16	***	Tray_InfoHSL_9h	-152.07	10.78	-14.107	<2e-16	***
	Plant_Namehsp101	-17.42	10.06	-1.732	0.0838	.	Plant_Namehsp101	-17.42	10.088	-1.727	0.08465	.	Plant_Namehsp101	-17.42	10.821	-1.61	0.108
	Tray_InfoHSL_3h:Plant_Namehsp101	-16.617	14.183	-1.172	0.2418		Tray_InfoHSL_6h:Plant_Namehsp101	-39.676	13.95	-2.844	0.00459	**	Tray_InfoHSL_9h:Plant_Namehsp101	2.384	15.497	0.154	0.878
Compactness	(Intercept)	0.648596	0.004097	158.309		***	(Intercept)	0.648596	0.00535	121.231	<2e-16	***	(Intercept)	0.648596	0.0079915	81.161	<2e-16	***
	Tray_InfoHSL_3h	0.003842	0.005953	0.645	0.519		Tray_InfoHSL_6h	-0.028477	0.007665	-3.715	0.00022	***	Tray_InfoHSL_9h	-0.0593051	0.0119415	-4.966	8.82e-07	***
	Plant_Namehsp101	0.005633	0.006146	0.917	0.36		Plant_Namehsp101	0.005633	0.008025	0.702	0.48293		Plant_Namehsp101	0.0056335	0.0119872	0.47	0.639
	Tray_InfoHSL_3h:Plant_Namehsp101	-0.001323	0.008664	-0.153	0.879		Tray_InfoHSL_6h:Plant_Namehsp101	0.003162	0.011098	0.285	0.77579		Tray_InfoHSL_9h:Plant_Namehsp101	-0.0005209	0.0171677	-0.03	0.976
Slenderness of Leaves	(Intercept)	86.95	3.946	22.035	<2e-16	***	(Intercept)	86.95	3.705	23.467		***	(Intercept)	86.95	3.562	24.407	<2e-16	***
	Tray_InfoHSL_3h	-21.123	5.733	-3.684	0.000249	***	Tray_InfoHSL_6h	-31.39	5.309	-5.913	5.35e-09	***	Tray_InfoHSL_9h	-50.59	5.323	-9.503	<2e-16	***
	Plant_Namehsp101	1.39	5.919	0.235	0.814431		Plant_Namehsp101	1.39	5.558	0.25	0.803		Plant_Namehsp101	1.39	5.344	0.26	0.795
	Tray_InfoHSL_3h:Plant_Namehsp101	4.064	8.345	0.487	0.626446		Tray_InfoHSL_6h:Plant_Namehsp101	-13.566	7.686	-1.765	0.078	.	Tray_InfoHSL_9h:Plant_Namehsp101	-4.276	7.653	-0.559	0.577
QY max	(Intercept)	0.773656	0.004208	183.84	<2e-16	***	(Intercept)	0.773656	0.004295	180.14		***	(Intercept)	0.773656	0.007068	109.458		***
	Tray_InfoHSL_3h	-0.003758	0.006115	-0.615	0.539		Tray_InfoHSL_6h	0.003332	0.006153	0.542	0.588318		Tray_InfoHSL_9h	-0.029043	0.010562	-2.75	0.00613	**
	Plant_Namehsp101	0.011033	0.006312	1.748	0.081	.	Plant_Namehsp101	0.011033	0.006442	1.713	0.087239	.	Plant_Namehsp101	0.011033	0.010602	1.041	0.29844
	Tray_InfoHSL_3h:Plant_Namehsp101	-0.00702	0.0089	-0.789	0.43		Tray_InfoHSL_6h:Plant_Namehsp101	-0.031203	0.008908	-3.503	0.000491	***	Tray_InfoHSL_9h:Plant_Namehsp101	-0.033302	0.015184	-2.193	0.02866	*
Fo	(Intercept)	6697.65	40.8	164.16	<2e-16	***	(Intercept)	6697.65	48.196	138.967	<2e-16	***	(Intercept)	6697.65	58.48	114.528	<2e-16	***
	Tray_InfoHSL_3h	-84.877	59.28	-1.432	0.153		Tray_InfoHSL_6h	-417.817	69.05	-6.051	2.39e-09	***	Tray_InfoHSL_9h	-587.713	87.386	-6.725	3.96e-11	***
	Plant_Namehsp101	7.355	61.199	0.12	0.904		Plant_Namehsp101	7.355	72.294	0.102	0.919		Plant_Namehsp101	7.355	87.721	0.084	0.9332
	Tray_InfoHSL_3h:Plant_Namehsp101	-126.142	86.281	-1.462	0.144		Tray_InfoHSL_6h:Plant_Namehsp101	26.673	99.972	0.267	0.79		Tray_InfoHSL_9h:Plant_Namehsp101	274.287	125.63	2.183	0.0294	*
Fm	(Intercept)	31096.5	422.7	73.564	<2e-16	***	(Intercept)	31096.5	458.7	67.797	< 2e-16	***	(Intercept)	31096.5	524.3	59.309	< 2e-16	***
	Tray_InfoHSL_3h	-975.3	614.2	-1.588	0.1128		Tray_InfoHSL_6h	-1892.1	657.1	-2.879	0.00411	**	Tray_InfoHSL_9h	-4336.1	783.5	-5.534	4.6e-08	***
	Plant_Namehsp101	1061.1	634.1	1.673	0.0947	.	Plant_Namehsp101	1061.1	688	1.542	0.12348		Plant_Namehsp101	1061.1	786.5	1.349	0.1778
	Tray_InfoHSL_3h:Plant_Namehsp101	-1383.6	893.9	-1.548	0.1222		Tray_InfoHSL_6h:Plant_Namehsp101	-2704.5	951.4	-2.843	0.00461	**	Tray_InfoHSL_9h:Plant_Namehsp101	-1984.7	1126.4	-1.762	0.0786	.
Fm_Lss1	(Intercept)	24129.7	264.9	91.1	<2e-16	***	(Intercept)	24129.7	303.6	79.47	< 2e-16	***	(Intercept)	24129.7	384	62.839	< 2e-16	***
	Tray_InfoHSL_3h	384.5	384.8	0.999	0.318		Tray_InfoHSL_6h	-206.5	435	-0.475	0.63517		Tray_InfoHSL_9h	-1816	573.8	-3.165	0.00163	**
	Plant_Namehsp101	548.5	397.3	1.381	0.168		Plant_Namehsp101	548.5	455.5	1.204	0.22889		Plant_Namehsp101	548.5	576	0.952	0.34132
	Tray_InfoHSL_3h:Plant_Namehsp101	-893.5	560.1	-1.595	0.111		Tray_InfoHSL_6h:Plant_Namehsp101	-1890	629.8	-3.001	0.00279	**	Tray_InfoHSL_9h:Plant_Namehsp101	-937.4	824.9	-1.136	0.25626
Fm_Lss2	(Intercept)	25776.7	257.7	100.032	<2e-16	***	(Intercept)	25776.7	313.2	82.302	< 2e-16	***	(Intercept)	25776.7	371.9	69.311	< 2e-16	***
	Tray_InfoHSL_3h	-372.8	374.4	-0.996	0.3198		Tray_InfoHSL_6h	-1517.2	448.7	-3.381	0.000764	***	Tray_InfoHSL_9h	-4199.5	555.7	-7.557	1.48e-13	***
	Plant_Namehsp101	682.4	386.5	1.765	0.078	.	Plant_Namehsp101	682.4	469.8	1.452	0.146836		Plant_Namehsp101	682.4	557.8	1.223	0.222
	Tray_InfoHSL_3h:Plant_Namehsp101	-1017.1	544.9	-1.866	0.0624	.	Tray_InfoHSL_6h:Plant_Namehsp101	-2018.4	649.7	-3.107	0.001971	**	Tray_InfoHSL_9h:Plant_Namehsp101	-1001.7	798.9	-1.254	0.21
Fm_Lss3	(Intercept)	23029.1	208.1	110.667	<2e-16	***	(Intercept)	23029.1	262.9	87.6	< 2e-16	***	(Intercept)	23029.1	317.7	72.476	<2e-16	***
	Tray_InfoHSL_3h	-328.5	302.4	-1.086	0.2777		Tray_InfoHSL_6h	-1547.3	376.6	-4.108	4.48e-05	***	Tray_InfoHSL_9h	-4071.6	474.8	-8.575	<2e-16	***
	Plant_Namehsp101	500.6	312.1	1.604	0.1093		Plant_Namehsp101	500.6	394.3	1.269	0.20472		Plant_Namehsp101	500.6	476.6	1.05	0.294
	Tray_InfoHSL_3h:Plant_Namehsp101	-942	440.1	-2.141	0.0327	*	Tray_InfoHSL_6h:Plant_Namehsp101	-1705.1	545.3	-3.127	0.00184	**	Tray_InfoHSL_9h:Plant_Namehsp101	-719	682.6	-1.053	0.293
Fm_Lss4	(Intercept)	21371.6	170.9	125.045	<2e-16	***	(Intercept)	21371.6	227.9	93.785	< 2e-16	***	(Intercept)	21371.6	281.8	75.83	<2e-16	***
	Tray_InfoHSL_3h	-484.1	248.3	-1.95	0.0517	.	Tray_InfoHSL_6h	-1685.6	326.5	-5.163	3.21e-07	***	Tray_InfoHSL_9h	-4088	421.1	-9.707	<2e-16	***
	Plant_Namehsp101	331.3	256.4	1.292	0.1968		Plant_Namehsp101	331.3	341.8	0.969	0.332839		Plant_Namehsp101	331.3	422.8	0.784	0.434
	Tray_InfoHSL_3h:Plant_Namehsp101	-903.4	361.4	-2.5	0.0127	*	Tray_InfoHSL_6h:Plant_Namehsp101	-1628.1	472.7	-3.444	0.000608	***	Tray_InfoHSL_9h:Plant_Namehsp101	-627.3	605.4	-1.036	0.301
Fm_Lss5	(Intercept)	18582.4	137.45	135.197	< 2e-16	***	(Intercept)	18582.4	193.7	95.924	< 2e-16	***	(Intercept)	18582.4	244.6	75.979	<2e-16	***
	Tray_InfoHSL_3h	-38.46	199.7	-0.193	0.84736		Tray_InfoHSL_6h	-827.3	277.5	-2.981	0.00298	**	Tray_InfoHSL_9h	-3104.1	365.5	-8.494	<2e-16	***
	Plant_Namehsp101	210.55	206.17	1.021	0.30752		Plant_Namehsp101	210.5	290.6	0.725	0.46896		Plant_Namehsp101	210.5	366.9	0.574	0.566
	Tray_InfoHSL_3h:Plant_Namehsp101	-824.84	290.67	-2.838	0.00469	**	Tray_InfoHSL_6h:Plant_Namehsp101	-1632.4	401.8	-4.062	5.43e-05	***	Tray_InfoHSL_9h:Plant_Namehsp101	-514.9	525.4	-0.98	0.327
Fm_Lss6	(Intercept)	17568.1	135.31	129.836	< 2e-16	***	(Intercept)	17568.1	180.1	97.571	< 2e-16	***	(Intercept)	17568.1	223.3	78.69	<2e-16	***
	Tray_InfoHSL_3h	-11.36	196.6	-0.058	0.95394		Tray_InfoHSL_6h	-1082.7	258	-4.197	3.07e-05	***	Tray_InfoHSL_9h	-3348.6	333.6	-10.037	<2e-16	***
	Plant_Namehsp101	232.93	202.97	1.148	0.25154		Plant_Namehsp101	232.9	270.1	0.862	0.389		Plant_Namehsp101	232.9	334.9	0.696	0.487
	Tray_InfoHSL_3h:Plant_Namehsp101	-876.39	286.15	-3.063	0.00229	**	Tray_InfoHSL_6h:Plant_Namehsp101	-1570.4	373.5	-4.205	2.97e-05	***	Tray_InfoHSL_9h:Plant_Namehsp101	-471.7	479.6	-0.983	0.326
average rosette temp.	(Intercept)	21.4369	0.04669	459.134	< 2e-16	***	(Intercept)	21.4369	0.05728	374.27	< 2e-16	***	(Intercept)	21.4369	0.06817	314.464	< 2e-16	***
	Tray_InfoHSL_3h	0.20335	0.06784	2.998	0.00283	**	Tray_InfoHSL_6h	0.35483	0.08206	4.324	1.76e-05	***	Tray_InfoHSL_9h	0.81962	0.10206	8.031	4.84e-15	***
	Plant_Namehsp101	-0.07657	0.07003	-1.093	0.27469		Plant_Namehsp101	-0.07657	0.08591	-0.891	0.373		Plant_Namehsp101	-0.07657	0.10225	-0.749	0.454
	Tray_InfoHSL_3h:Plant_Namehsp101	0.02903	0.09874	0.294	0.76882		Tray_InfoHSL_6h:Plant_Namehsp101	0.10575	0.11881	0.89	0.374		Tray_InfoHSL_9h:Plant_Namehsp101	0.18398	0.14658	1.255	0.21
